# Supplementary material for: Bacteriophage-host interactions in Streptococcus thermophilus and their impact on co-evolutionary processes
Source: FEMS Microbiol Rev. 2023 Jun 20;47(4):fuad032. doi: 10.1093/femsre/fuad032 (PMC10320759; doi:10.1093/femsre/fuad032)
Supplement: fuad032_Supplemental_File [file fuad032_supplemental_file.xlsx]

## Sheet: ncbi_dataset Sth
Assembly Name- strain name	Assembly Accession	Assembly Submission Date	Prophages (size in kb based on PHAST outputs)	CRISPR systems, possible CRISPR systems; No. spacers	Genome size (Mb)	Number and size of plasmids reported
ASM1182v1- LMG18311	GCA_000011825.1	2004-11-15	1 inc. (10.7 kb)	CR1, CR2, CR3; 33, 4, 4	1.79685
ASM1184v1_CNRZ1066	GCA_000011845.1	2004-11-15	1 inc. (10.7 kb)	CR1, questionable CR2; 41, 1	1.79623
ASM1448v1_LMD-9	GCA_000014485.1	2006-10-13	2 inc. (10.7, 11.4 kb)	CR2, CR4, CR5, Possible CR1, CR3, CR6; 16, 3, 8, 3, 1, 1	1.85637	2 plasmids 4449, 3361 bp
ASM18287v1_ND03	GCA_000182875.1	2010-11-19	3 inc. (10.7, 8.6, 6.3 kb)	CR1, CR3 possible CR2, CR4; 36, 20, 1, 1	1.83195
ASM25339v1_JIM 8232	GCA_000253395.1	2011-07-04	2 inc. (10.7, 11.5 kb)	CR1, CR2, CR3; 42, 17, 3	1.9299
ASM26267v1_MN-ZLW-002	GCA_000262675.1	2012-05-14	3 inc. (10.7, 8.6, 13.9 kb)	CR1, CR3, possible CR2, CR4; 30, 26, 1, 1	1.84852
ASM69888v1_ASCC1275	GCA_000698885.1	2014-06-06	3 inc. (10.7, 11.4, 6.3 kb)	CR4, CR5, CR6, CR7, possible CR1, CR2, CR3, CR8; 32, 3, 12, 12, 1, 1, 3, 1	1.8455
ASM97166v1_SMQ-301	GCA_000971665.1	2015-04-13	2 inc. (10.7, 10.8 kb)	CR1, CR3, CR4, possible CR2, CR5; 16, 3, 15, 1, 1	1.86179
ASM100801v1_MN-BM-A02	GCA_001008015.1	2015-05-15	3 inc. (10.7, 11.4, 6.3 kb)	CR4, CR5, CR6, CR7, possible CR1, CR2, CR3, CR8; 32, 3, 12, 1, 1, 3, 1	1.85043
ASM128028v1_MN-BM-A01	GCA_001280285.1	2015-09-09	3 inc. (8.6, 13.2, 10.7 kb)	CR1, CR3, possible CR2, CR4; 30, 26, 1, 1	1.87652
ASM151443v1_S9	GCA_001514435.1	2016-01-14	7 inc. (6.3, 8.9, 9.5, 7.8, 5.3, 8.1, 10.7 kb)	CR2, possible CR1; 14, 1	1.78744
ASM166379v1_KLDS SM	GCA_001663795.1	2016-06-14	3 inc. (11.4, 6.3, 10.7 kb)	CR1, CR2, CR3, CR8, possible CR4, CR5, CR6, CR7; 3, 12, 12, 32, 1, 1, 1, 3	1.85679
ASM168537v1_CS8	GCA_001685375.1	2016-07-15	7 inc. (6.3, 8.9, 9.5, 7.8, 4.1, 8.1, 10.7 kb)	CR1; 41	1.79166
ASM170558v1_KLDS 3.1003	GCA_001705585.1	2016-08-16	1 inc, 3 q, 1 intact (11, 16, 18.8, 24.9, 21.4 kb)	CR1, CR2, CR3, possible CR4; 11, 14, 10, 1	1.89996
ASM185570v1_ND07	GCA_001855705.1	2016-10-28	3 inc. (6.3, 11.4, 10.7 kb)	CR1, CR2, CR3, CR4; 32, 12, 12, 3	1.86951
ASM201236v1_APC151	GCA_002012365.1	2017-03-03	3 inc. (10.7, 8.6, 6.3 kb)	CR2, CR4, possible CR1, CR3; 19, 36, 1, 1	1.83913
ASM228625v1_ST3	GCA_002286255.1	2017-09-05	2 inc. (10.7, 15.3 kb)	CR3, CR5, CR6, possible CR1, CR2, CR4; 17, 3, 23, 3, 2, 1	1.86506
ASM244303v1_B59671	GCA_002443035.1	2017-10-04	1 inc. (10.7 kb)	CR1, CR2; 4, 18	1.82117
ASM284311v1_DGCC 7710	GCA_002843115.1	2017-12-14	3 inc. (10.7, 11.4, 6.3 kb)	CR4, CR5, CR6, CR7, possible CR1, CR2, CR3, CR8; 32, 3, 12, 12, 1, 1, 3, 1	1.85121
ASM284607v1_GABA	GCA_002846075.1	2017-12-21	3 inc. (10.7, 15.3, 6.3 kb)	CR1, CR3, CR4, possible CR2; 40, 3, 15, 1	1.85747
ASM284615v1_EPS	GCA_002846155.1	2017-12-21	1 inc. (10.7 kb)	CR2, possible CR1; 11, 1	1.81231
ASM340285v1_ST109	GCA_003402855.1	2018-08-18	2 inc. (10.7, 6.8 kb)	CR1, CR4, possible CR2, CR3, CR5; 48, 6, 1, 1, 1	1.78887
ASM344339v1_ST106	GCA_003443395.1	2018-09-03	4 inc., 1 q., 1 intact (8, 10.7, 7.9, 6.3, 4.6, 42.1 kb)	CR2, CR3, possible CR1, CR4, CR5; 55, 20, 3, 1, 1	1.85608
ASM411473v1_IDCC2201	GCA_004114735.1	2019-01-28	3 inc., 1 q. (10.7, 11.3, 6.3, 4.7 kb)	CR2, CR5, possible CR1, CR3, CR4; 31, 21, 1, 1, 3	1.79484
ASM985656v1_EU01	GCA_009856565.1	2020-01-11	4 inc. (10.7, 23.3, 6.3, 11.5 kb)	CR1, CR2, CR3; 21, 3, 39	1.94869
ASM1012059v1_ATCC 19258	GCA_010120595.1	2020-01-29	3 inc., 1 intact (10.9, 6.7, 8.3, 48.7 kb)	CR3, CR4, possible CR1, CR2; 35, 22, 1, 1	2.10227
ASM1180128v1_ST64987	GCA_011801285.1	2020-03-31	4 inc., 1 q. (10.7, 8.6, 11.3, 6.3, 14.3 kb)	CR1, CR2, CR3, possible CR4; 29, 11, 19, 1	1.83107	1 plasmid 7976 bp
ASM1330718v1_CS5	GCA_013307185.1	2020-06-09	3 inc. (10.7, 11.4, 6.3 kb)	CR4, CR5, CR6, CR7, possible CR1, CR2, CR3, CR8; 32, 3, 12, 12, 1, 1, 3, 1	1.85716
ASM1330726v1_CS9	GCA_013307265.1	2020-06-09	1 inc. , 1 q. (10.7, 26.6 kb)	CR1, CR2, CR4, CR5, possible CR3; 3, 3, 12, 18, 1	1.86099
ASM1330728v1_CS18	GCA_013307285.1	2020-06-09	3 inc. (10.7, 11.4, 6.3 kb)	CR4, CR5, CR6, CR7, possible CR1, CR2, CR3, CR8; 32, 3, 12, 12, 1, 1, 3, 1	1.85889
ASM1519046v1_TK-P3A	GCA_015190465.1	2020-11-02	5 inc., 1q. (8.3, 10.9, 12.4, 14.6, 8.1, 28.3 kb)	CR2, possible CR1; 34, 1	1.98975	1 plasmid 3498 bp
ASM1735982v1_24853	GCA_017359825.1	2021-03-16	3 inc. (10.7, 8.6, 6.3 kb)	CR1, CR2, CR3; 63, 15, 20	1.84754
ASM1735988v1_24740	GCA_017359885.1	2021-03-16	2 inc. (10.7, 8.6 kb)	CR1, CR2, CR3, possible CR4; 11, 16, 18, 1	1.88006
ASM1736000v1_24739	GCA_017360005.1	2021-03-16	2 inc. 1 intact (10.7, 8.6, 47.8 kb)	CR1, CR3, possible CR2, CR4; 20, 24, 1, 1	1.935
ASM1736008v1_24738	GCA_017360085.1	2021-03-16	2 inc. (10.7, 8.6 kb)	CR1, CR2, CR3, possible CR4; 11, 16, 10, 1	1.88598
ASM1736016v1_13499	GCA_017360165.1	2021-03-16	2 inc. (10.7, 8.6 kb)	CR1, CR2, CR3, possible CR4; 11, 16, 5, 1	1.88573
ASM1736024v1_13498	GCA_017360245.1	2021-03-16	3 inc., 1 intact. (10.7, 8.6, 6.3, 41.8 kb)	CR1, CR2, CR3; 33, 15, 20	1.86505
ASM1736030v1_13496	GCA_017360305.1	2021-03-16	2 inc. (10.7, 8.6 kb)	CR1, CR2, possible CR3; 19, 24, 1	1.89587
ASM1758424v1_MAG_rmk202	GCA_017584245.1	2021-03-25	3 inc., 1 intact (6.3, 8.6, 10.7, 41.9 kb)	CR1, CR2, CR3, possible CR4; 20, 15, 33, 1	1.86544	1 plasmid 14137 bp
ASM1821917v1_DMST-H2	GCA_018219175.1	2021-04-30	1 inc. (10.7 kb)	CR1, CR3, possible CR2; 21, 26, 1	1.87901
ASM2084400v1_4078	GCA_020844005.1	2021-11-12	3 inc. (10.7, 8.6, 6.3 kb)	CR1, CR3, possible CR2, CR4; 36, 20, 1, 1	1.83784
ASM2202435v1_CS20	GCA_022024355.1	2022-02-07	4 inc., 1 q. (10.7, 8.6, 11.4, 6.3, 12.2 kb)	CR1, CR2, CR3, CR4, CR5, possible CR6; 32, 25, 3, 25, 6, 1	1.93622
ASM2320797v1_CS6	GCA_023207975.1	2022-05-02	3 inc. (10.7, 11.4, 6.3 kb)	CR4, CR5, CR6, CR7, possible CR1, CR2, CR3, CR8; 32, 3, 12, 12, 1, 1, 3, 1	1.85666
ASM2327802v1_VHProbi R08	GCA_023278025.1	2022-05-09	3 inc. (10.7, 8.6, 13.9 kb)	CR1, CR3, possible CR2, CR4; 29, 26, 1, 1	1.84846
ASM2433406v1_CH8	GCA_024334065.1	2022-07-20	5 inc., 1 intact (4.6, 8, 10.7, 7.9, 6.3, 30 kb)	CR2, CR3, possible CR1, CR4, CR5; 57, 21, 3, 1, 1	1.85395
ASM2466531v1_TH-4	GCA_024665315.1	2022-08-15	3 inc. (10.7, 11.4, 9.5 kb)	CR1, CR2, CR4, possible CR3; 9, 3, 17, 1	1.85486	2 plasmids 3361, 4450 bp
ASM2473120v1_ST057-1	GCA_024731205.1	2022-08-22	4 inc. 1 q, 1 intact (11.3, 6.3, 10.7, 8.6, 16.1, 22.9 kb)	CR1, CR2, CR3, possible CR4; 56, 3, 29, 1	1.83153
ASM2573916v1_UCCSt95	GCA_025739165.1	2022-10-18	3 inc. (10.7, 11.3, 6.3 kb)	CR2, CR4, possible CR1, CR3, CR5; 27, 28, 3, 1, 1	1.79411
ASM2573932v1_CNRZ1151	GCA_025739325.1	2022-10-18	7 inc. (4.1, 7.8, 9.5, 8.9, 6.3, 10.7, 8.1 kb)	CR1, possible CR2; 29, 1	1.79427
ASM90009413v1_ACA-DC 2	GCA_900094135.1	2016-08-03	1 inc. (10.7 kb)	possible CR1, CR2; 1, 1	1.73184
41965_C01_NCTC12958	GCA_900474985.1	2018-06-17	3 inc. 1 q 1 intact (10.9, 5.4, 8.3. 28.3, 48.7 kb)	CR2, CR3, possible CR1, CR4; 35, 22, 1, 1	2.10227
chr1_N4L	GCA_900492165.1	2018-07-03	5 inc., 1 q (6.3, 11.3, 8.6, 10.7, 11.6, 16.1 kb)	CR1, CR2, CR3; 29, 3, 56	1.83176
Streptococcus_thermophilus_CIRM_16	GCA_903884415.1	2020-07-10	7 inc. (4.1, 7.8, 9.5, 8.9, 6.3, 10.7, 8.1 kb)	CR1, possible CR2, CR3; 34, 1, 1	1.80404
Streptococcus_thermophilus_CIRM_18	GCA_903885985.1	2020-07-10	2 inc. (12, 8.6 kb)	CR1, CR3, possible CR2; 24, 17, 1	1.86007
Streptococcus_thermophilus_CIRM_19	GCA_903886075.1	2020-07-10	1 inc. (10.7 kb)	CR1, CR2, possible CR3; 35, 10, 1	1.82804
Streptococcus_thermophilus_CIRM_23	GCA_903886195.1	2020-07-10	1 inc., 1q (10.7, 11.8 kb)	CR1, CR2; 4, 29	1.79608
Streptococcus_thermophilus_CIRM_29	GCA_903886205.1	2020-07-10	7 inc. (4.1, 7.8, 9.5, 8.9, 6.3, 10.7, 8.1 kb)	CR1, possible CR2; 30, 1	1.80465
Streptococcus_thermophilus_CIRM_30	GCA_903886285.1	2020-07-10	1 inc. (10.7 kb)	CR1, possible CR2; 40, 1	1.80141
Streptococcus_thermophilus_CIRM_32	GCA_903886345.1	2020-07-10	2 inc., 1q (8.6, 12 kb, 18.2 kb)	CR1, CR3, possible CR2; 17, 24, 1	1.86007
Streptococcus_thermophilus_CIRM_36	GCA_903886385.1	2020-07-10	1 inc., 1q (10.7, 5.8 kb)	CR1, CR2; 42, 4	1.78366
Streptococcus_thermophilus_CIRM_65	GCA_903886475.1	2020-07-10	1 inc., 1 q (10.7, 11.8 kb)	CR1, CR2; 24, 4	1.78829
Streptococcus_thermophilus_CIRM_336	GCA_903886505.1	2020-07-10	2 inc. (10.7, 28.7 kb)	CR1, CR2, CR3; 15, 12, 16	1.87117	1 plasmid 3823 bp
Streptococcus_thermophilus_CIRM_956	GCA_903886595.1	2020-07-10	2 inc. (10.7, 6.8 kb)	CR1, CR3, CR4, possible CR2; 20, 3, 18, 1	1.99901	2 plasmids 4403, 2162 bp
Streptococcus_thermophilus_CIRM_772	GCA_903886635.1	2020-07-10	1 inc. (10.7 kb)	CR1, CR2, CR3, possible CR4; 11, 5, 16, 1	1.77249
Streptococcus_thermophilus_CIRM_368	GCA_903886645.1	2020-07-10	2 inc., 1q. (10.7, 6.8, 4.7 kb)	CR2, CR4, CR5, CR6, possible CR1, CR3; 18, 11, 14, 44, 1, 1	2.02646	1 plasmid 4451 bp
Streptococcus_thermophilus_CIRM_961	GCA_903886745.1	2020-07-10	4 inc. (10.7, 24.8, 11.1, 6.8 kb)	CR1, CR2; 3, 14	2.01958
Streptococcus_thermophilus_CIRM_967	GCA_903890635.1	2020-07-10	4 inc., 1 intact (10.7, 6.8, 17.8, 23.9, 39.2 kb)	CR1, CR2; 14, 3	2.01753
Streptococcus_thermophilus_CIRM_998	GCA_903890695.1	2020-07-10	2 inc. (10.7, 6.8 kb)	CR1, CR2, CR3; 20, 10, 24	1.99778	1 plasmid 4395 bp
Streptococcus_thermophilus_CIRM_1046	GCA_903890795.1	2020-07-10	4 inc. (10.7, 11.4, 6.8, 28 kb)	CR1, CR4, possible CR2, CR3, CR5; 20, 18, 1, 1, 1	1.8898
Streptococcus_thermophilus_CIRM_1035	GCA_903890815.1	2020-07-10	3 inc., 1 intact (10.7, 8.6, 6.3, 17 kb)	CR1, CR3, possible CR2, CR4; 18, 6, 1, 1	1.81944
Streptococcus_thermophilus_CIRM_1047	GCA_903890825.1	2020-07-10	1 inc. (10.7 kb)	CR1, CR2, CR3, possible CR4; 12, 3, 6, 1	1.8149
Streptococcus_thermophilus_CIRM_1048	GCA_903890905.1	2020-07-10	1 inc. (10.7 kb)	CR1, CR2, CR4, possible CR3, CR5; 4, 28, 35, 1, 1	1.86536
Streptococcus_thermophilus_CIRM_1049	GCA_903890925.1	2020-07-10	1 inc. (10.7 kb)	CR1, CR2, CR4, possible CR3, CR5; 4, 28, 35, 1	1.86535
Streptococcus_thermophilus_CIRM_1050	GCA_903890945.1	2020-07-10	1 inc. (10.7 kb)	CR1, CR2, CR3, CR5, possible CR4; 24, 3, 4, 13, 2	1.84723
Streptococcus_thermophilus_CIRM_1051	GCA_903891015.1	2020-07-10	3 inc. (10.7, 8.6, 13.9 kb)	CR1, CR3, possible CR2, CR4; 30, 26, 1, 1	1.85757
Streptococcus_thermophilus_CIRM_1055	GCA_903891025.1	2020-07-10	3 inc. (10.7, 8.6, 6.3 kb)	CR1, CR3, possible CR2, CR4; 36, 20, 1, 1	1.83916
Streptococcus_thermophilus_CIRM_1116	GCA_903891105.1	2020-07-10	1 inc. (11.7 kb)	CR1, possible CR2; 35, 1	1.80437
Streptococcus_thermophilus_CIRM_1121	GCA_903891135.1	2020-07-10	2 inc. (10.7, 18.7 kb)	CR1, CR2, CR3, possible CR4; 19, 6, 5, 1	1.7818	1 plasmid 3530 bp
Streptococcus_thermophilus_CIRM_1122	GCA_903891195.1	2020-07-10	8 inc. (4.1, 7.8, 10.1, 9.5, 8.9, 6.3, 10.7, 8.1 kb)	CR1, possible CR2; 31, 1	1.80842
Streptococcus_thermophilus_CIRM_1125	GCA_903891205.1	2020-07-10	2 inc. (10.7, 16.6 kb)	CR1, CR2, CR3; 4, 10, 21	1.76728
Streptococcus_thermophilus_CIRM_1358	GCA_903891245.1	2020-07-10	3 inc. (10.7, 8.6, 6.8 kb)	CR1, CR3, possible CR2; 56, 14, 1	1.8009
Streptococcus_thermophilus_CIRM_2101	GCA_903891305.1	2020-07-10	1 inc., 1 q (10.7, 5.8 kb)	CR1; 47	1.78894
Streptococcus_thermophilus_CIRM_67	GCA_903960675.1	2020-07-10	1 inc., 1 q. (10.7, 11.8 kb)	CR1, CR2; 4, 24	1.77325	1 plasmid 3345 bp
					1.85785
